# Supplementary material for: Haemosporidian parasite prevalence, parasitemia, and diversity in three resident bird species at a shrubland dominated landscape of the Mexican highland plateau
Source: Parasit Vectors. 2016 May 27;9:307. doi: 10.1186/s13071-016-1569-3 (PMC4882855; doi:10.1186/s13071-016-1569-3)
Supplement: Additional file 1: — GenBank accession numbers. Sequences 1 to 10 correspond to reference sequences in the NJ cladogram, 11 to 27 correspond to sequences obtained from samples of the canyon towhee (M. fusca) and 28 to 72 are sequences obtained from samples of the house finch (H. mexicanus). Sequences in bold are shown in the NJ cladogram. (CSV 4 kb) [file 13071_2016_1569_MOESM1_ESM.csv]

ID	Sample	Host	Id. Microscopy	Id. Sequencing (From Figure 4)	Genebank access
1	Outgroup	Gorilla	NA	Plasmodium_sp.	HM000105.1
2	Outgroup	Gorilla	NA	Plasmodium_sp.	HM234988.2
3	Reference	Loxia curvirostra	NA	Plasmodium_relictum	KM361493.1
4	Reference	Molothrus ater	NA	Plasmodium_sp_MOLATE01	DQ659539.1
5	Reference	Zonotrichia capensis	NA	Haemoproteus_sp_ZOCAP02	EF153648.1
6	Reference	Pyrrhula erythaca	NA	Haemoproteus_sp_PYERI01	AY172842
7	Reference	Spinus spinus	NA	Haemoproteus_sp_SISKIN1	AY393806
8	Reference	Icterus leucopteryx	NA	Parahaemoproteus_sp_ICTLEU01	DQ659545
9	Reference	Accipiter francesii	NA	Leucocytozoon_sp.	AY684973.1
10	Reference	Accipiter nisus	NA	Leucocytozoon_toddi	DQ177252.1
11	F00490	Melozone fusca	Plasmodium sp.	CatoF00490	KR818987
12	C00400	Melozone fusca	Haemoproteus sp.	CatoC00400_MELFUS01	KR819002
13	C00443	Melozone fusca	Haemoproteus sp.	CatoC00443_MELFUS01	KR819003
14	F00414	Melozone fusca	Haemoproteus sp.	CatoE00483	KR818999
15	C00357	Melozone fusca	Haemoproteus sp.	CatoC00357	KR819001
16	E00483	Melozone fusca	Haemoproteus sp.	CatoC00385	KR818992
17	C00385	Melozone fusca	Haemoproteus sp.	CatoF00414	KR818995
18	C00354	Melozone fusca	Haemoproteus sp.	CatoC00354	KR818989
19	C00356	Melozone fusca	Haemoproteus sp.	CatoC00356	KR818990
20	D00486	Melozone fusca	Haemoproteus sp.	CatoD00486	KR818997
21	D00455	Melozone fusca	Haemoproteus sp.	CatoD00455	KR818994
22	E00297	Melozone fusca	Haemoproteus sp.	CatoE00297	KR818996
23	C00350	Melozone fusca	Haemoproteus sp.	CatoC00350	KR818988
24	C00441	Melozone fusca	Haemoproteus sp.	CatoC00441	KR818998
25	D00480	Melozone fusca	Haemoproteus sp.	CatoD00480	KR818993
26	E00348	Melozone fusca	Haemoproteus sp.	CatoE00348	KR819000
27	C00408	Melozone fusca	Haemoproteus sp.	CatoC00408	KR818991
28	B00324	Haemorrhous mexicanus	Haemoproteus sp.	HofiB00324	KR818943
29	C00393	Haemorrhous mexicanus	Haemoproteus sp.	HofiC00393	KR818942
30	D00448	Haemorrhous mexicanus	Haemoproteus sp.	HofiD00448	KR818953
31	B00402	Haemorrhous mexicanus	Haemoproteus sp.	HofiB00402	KR818956
32	F00325	Haemorrhous mexicanus	Plasmodium sp.	HofiF00325	KR818986
33	C00396	Haemorrhous mexicanus	Haemoproteus sp.	HofiC00396	KR818944
34	C00379	Haemorrhous mexicanus	Haemoproteus sp.	HofiC00379	KR818945
35	C00462	Haemorrhous mexicanus	Haemoproteus sp.	HofiC00462	KR818946
36	D00478	Haemorrhous mexicanus	Haemoproteus sp.	HofiD00478	KR818947
37	C00495	Haemorrhous mexicanus	Haemoproteus sp.	HofiC00495	KR818948
38	D00459	Haemorrhous mexicanus	Haemoproteus sp.	HofiD00459	KR818949
39	C00448	Haemorrhous mexicanus	Haemoproteus sp.	HofiC00448	KR818950
40	C00484	Haemorrhous mexicanus	Haemoproteus sp.	HofiC00484	KR818951
41	D00454	Haemorrhous mexicanus	Haemoproteus sp.	HofiD00454	KR818952
42	D00495	Haemorrhous mexicanus	Haemoproteus sp.	HofiD00495	KR818954
43	D00485	Haemorrhous mexicanus	Haemoproteus sp.	HofiD00485	KR818955
44	C00471	Haemorrhous mexicanus	Haemoproteus sp.	HofiC00471	KR818957
45	C00398	Haemorrhous mexicanus	Haemoproteus sp.	HofiC00398	KR818958
46	C00387	Haemorrhous mexicanus	Haemoproteus sp.	HofiC00387	KR818959
47	C00466	Haemorrhous mexicanus	Haemoproteus sp.	HofiC00466	KR818960
48	C00424	Haemorrhous mexicanus	Haemoproteus sp.	HofiC00424	KR818961
49	D00418	Haemorrhous mexicanus	Haemoproteus sp.	HofiD00418	KR818962
50	C00440	Haemorrhous mexicanus	Haemoproteus sp.	HofiC00440	KR818963
51	D00405	Haemorrhous mexicanus	Haemoproteus sp.	HofiD00405	KR818964
52	D00382	Haemorrhous mexicanus	Haemoproteus sp.	HofiD00382	KR818965
53	C00429	Haemorrhous mexicanus	Haemoproteus sp.	HofiC00429	KR818966
54	B00360	Haemorrhous mexicanus	Haemoproteus sp.	HofiB00360	KR818967
55	B00352	Haemorrhous mexicanus	Haemoproteus sp.	HofiB00352	KR818968
56	C00462B	Haemorrhous mexicanus	Haemoproteus sp.	HofiC00462B	KR818969
57	C00423	Haemorrhous mexicanus	Haemoproteus sp.	HofiC00423	KR818970
58	C00421	Haemorrhous mexicanus	Haemoproteus sp.	HofiC00421	KR818971
59	C00403	Haemorrhous mexicanus	Haemoproteus sp.	HofiC00403	KR818972
60	D00417	Haemorrhous mexicanus	Haemoproteus sp.	HofiD00417	KR818973
61	C00413	Haemorrhous mexicanus	Haemoproteus sp.	HofiC00413	KR818974
62	D00435	Haemorrhous mexicanus	Haemoproteus sp.	HofiD00435	KR818975
63	C00425	Haemorrhous mexicanus	Haemoproteus sp.	HofiC00425	KR818976
64	B00384	Haemorrhous mexicanus	Haemoproteus sp.	HofiB00384	KR818977
65	C00432	Haemorrhous mexicanus	Haemoproteus sp.	HofiC00432	KR818978
66	B00316	Haemorrhous mexicanus	Haemoproteus sp.	HofiB00316	KR818979
67	B00338	Haemorrhous mexicanus	Haemoproteus sp.	HofiB00338	KR818980
68	B00320	Haemorrhous mexicanus	Haemoproteus sp.	HofiB00320	KR818981
69	B00341	Haemorrhous mexicanus	Haemoproteus sp.	HofiB00341	KR818982
70	C00433	Haemorrhous mexicanus	Haemoproteus sp.	HofiC00433	KR818983
71	C00434	Haemorrhous mexicanus	Haemoproteus sp.	HofiC00434	KR818984
72	C00429B	Haemorrhous mexicanus	Haemoproteus sp.	HofiC00429B	KR818985
